# Supplementary material for: Mobile Colistin Resistance Genetic Determinants of Non-Typhoid Salmonella enterica Isolates from Russia
Source: Microorganisms. 2021 Dec 4;9(12):2515. doi: 10.3390/microorganisms9122515 (PMC8705591; doi:10.3390/microorganisms9122515)
Supplement: Supplementary file 1 [file microorganisms-09-02515-s001.zip]

Archive with 2 entries (2 files):
- Figures S1-S4_proof_kv.pdf
- Table S1.xlsx
